# Supplementary material for: Exercise Equals the Mobilization of Visceral versus Subcutaneous Adipose Fatty Acid Molecules in Fasted Rats Associated with the Modulation of the AMPK/ATGL/HSL Axis
Source: Nutrients. 2023 Jul 10;15(14):3095. doi: 10.3390/nu15143095 (PMC10386727; doi:10.3390/nu15143095)
Supplement: Supplementary file 1 [file nutrients-15-03095-s001.zip]

Archive with 4 entries (4 files):
- Figure S4.pdf
- Figure S1.pdf
- Figure S2.pdf
- Figure S3.pdf
